# Supplementary material for: ZiBuPiYin Recipe Prevented and Treated Cognitive Decline in ZDF Rats With Diabetes-Associated Cognitive Decline via Microbiota–Gut–Brain Axis Dialogue
Source: Front Cell Dev Biol. 2021 Aug 18;9:651517. doi: 10.3389/fcell.2021.651517 (PMC8416319; doi:10.3389/fcell.2021.651517)
Supplement: Supplementary file 7 [file Table_1.xlsx]

## Sheet: Sheet1
Supplementary Table 1 The chemical composition of ZBPYR in the positive ion mode
Serial number	Retention time (min)	Mass spectrum information				Chemical composition name	Herbal name
		Mass [M+H]	Calc. Mass	Error (Da)	Fragment peak
1	23.65	254.225	255.232	1	none	Palmitelaidic acid	Hong-Shen
2	21.62	282.256	283.263	-0.5	55.0547, 57.0683, 69.0693, 85.1010, 95.0806, 109.0962, 123.1233, 141.1251, 153.1293, 211.0165, 223.1125, 265.1668, 283.1665, 283.1790, 283.2047, 283.2230, 283.2670	Oleic acid
3	20.35	256.24	257.248	0.9	113.0538, 115.0638, 156.8878, 257.2020, 257.2948, 257.3113, 347.1261	n-Hexadecanoic acid
4	16.31	220.183	221.19	0.1	67.0519, 81.0681, 93.0701, 95.0833, 105.0686, 107.0840, 109.0995, 119.0852, 121.0992, 133.1006, 203.1798, 221.1854	alpha-Santalol
5	13.79	1078.59	1079.6	0.5	none	Ginsenoside Rb2
6	13.79	1078.59	1079.6	0.5	none	Ginsenoside Rb3
7	13.79	1078.59	1079.6	0.5	none	Ginsenoside Rc
8	13.52	784.497	785.505	1.3	145.0514, 163.0616, 325.1124, 407.3715, 425.3764, 443.3870, 605.4463, 785.5097	20(R)-Ginsenoside Rg3
9	13.52	784.497	785.505	1.3	145.0514, 163.0616, 325.1124, 407.3715, 425.3764, 443.3870, 605.4463, 785.5097	Ginsenoside F2
10	13.52	1108.6	1109.61	1.2	325.114, 425.3790, 767.4893, 785.4926, 1109.6009	Ginsenoside Rb1
11	13.52	784.497	785.505	1.3	145.0514, 163.0616, 325.1124, 407.3715, 425.3764, 443.3870, 605.4463, 785.5097	Ginsenoside Rg2
12	13.52	784.497	785.505	1.3	145.0514, 163.0616, 325.1124, 407.3715, 425.3764, 443.3870, 605.4463, 785.5097	Ginsenoside Rg3
13	13.52	766.487	767.494	0.9	325.1113, 407.3709, 425.3800, 443.3922, 605.4395, 767.4971	Ginsenoside Rg5
14	13.52	766.487	767.494	0.9	325.1113, 425.3800, 443.3922, 605.4395, 767.4971	Ginsenoside Rg6
15	13.52	766.487	767.494	0.9	325.1113, 407.3709, 425.3800, 443.3922, 605.4395, 767.4971	Ginsenoside Rk1
16	13.21	800.492	801.499	0.9	143.1062, 421.3458, 457.3699, 801.5021	Ginsenoside Rf
17	13.21	800.492	801.499	0.9	143.1062, 421.3458, 457.3699, 801.5021	Ginsenoside Rg1
18	11.1	620.429	621.436	1	405.3487, 423.3628, 621.4373	Ginsenoside Rh4
19	10.5	638.439	639.447	0.2	none	(20R)-Ginsenoside RH1
20	10.5	638.439	639.447	0.2	none	Ginsenoside F1
21	10.5	638.439	639.447	0.2	none	Ginsenoside Rh1
22	9.35	264.09	265.097	0.2	265.096	Perlolyrin
23	1.03	270.256	271.263	0.5	43.0522, 84.9558, 271.2640	Heptadecanoic acid
24	0.83	504.169	505.176	-2	none	Raffinose
25	20.35	256.24	257.248	0.9	113.0538, 115.0638, 156.8878, 257.2020, 257.2948, 257.3113	Palmitic acid	Shan-Yao
26	17.58	284.105	285.112	0.9	none	Batatasin I
27	15.26	244.11	245.117	0	77.0343, 91.0524, 103.0518, 107.0489, 121.0633, 122.9427, 151.0765, 198.9865, 198.9945, 226.9396, 245.1160	Batatasin IV
28	13.21	270.089	271.096	0.5	121.0275, 229.0853, 229.1028, 271.0622, 271.0970	2,7-Dihydroxy-4,6-dimethoxyphenanthrene
29	0.84	267.097	268.104	1	136.0606, 268.1026	Adenosine
30	14.55	512.35	513.357	-0.7	none	Poricoic acid AM	Fu-Shen
31	14.23	486.335	487.342	-0.1	487.341	Poricoic acid G
32	7.46	318.11	319.118	0.1	77.0386, 105.0329, 151.0739	(+)-Paeoniflorigenone	Bai-Shao
33	7.46	480.163	481.17	-0.9	319.1171, 197.0805, 151.0748, 133.0639, 105.0328	Paeoniflorin
34	7.46	480.163	481.17	-0.9	319.1171, 197.0805, 151.0748, 133.0639, 105.0328	Paeonin B
35	21.2	294.126	295.133	1.4	277.1230, 295.1348	Isotanshinone IIA	Dan-Shen
36	21.2	294.126	295.133	1.4	277.1230, 295.1348	Tanshinone II
37	19.82	276.079	277.086	1	249.0907, 277.0827	Isotanshinone I
38	17.96	338.115	339.123	1.5	283.0612, 339.1240	Methyl tanshinonate
39	17.93	296.141	297.149	1.2	140.9168, 211.1523, 253.1554, 281.0469, 297.1511	Cryptotanshinone
40	17.93	296.141	297.149	1.2	140.9168, 211.1523, 253.1554, 281.0469, 297.1511	Isocryptotanshinone
41	11	494.121	495.129	-0.3	none	Salvianolic acid A
42	22.53	412.371	413.378	-0.1	69.0691, 395.2452, 395.3704, 413.2489, 413.2780, 413.3809	Stigmasterol	Bai-Bian-Dou
43	2.17	351.154	352.162	-2.4	none	9-Ribosyl-cis-zeatin
44	2.17	351.154	352.162	-2.4	none	9-Ribosyl-trans-zeatin
45	17.33	372.121	373.128	1.4	373.1287, 343.0801, 325.0715	Isosinensetin	Lian-Zi
46	10.58	295.157	296.165	0.6	234.1045, 250.0982, 265.1249, 296.1652	Nuciferine
47	7.76	313.168	314.175	0.1	107.0496, 283.1377, 314.1751	(-)-Armepavine
48	13.57	332.09	333.097	0.6	301.0775, 303.0519, 333.0991	6-Hydroxy-1,2,3,7-tetramethoxyxanthone	Yuan-Zhi
49	10.16	302.079	303.086	0.5	145.0270, 303.0858	Onjixanthone I
50	8.67	568.143	569.15	0.8	287.0557, 317.0645, 419.0978, 437.1090, 569.1505	Polygalaxanthone III
51	8.67	568.143	569.15	0.8	287.0557, 317.0645, 419.0978, 437.1090, 569.1505	Polygalaxanthone XI
52	8.63	436.101	437.108	-0.8	287.0452, 287.0599, 317.0629, 341.0616, 341.0843, 365.0703, 401.0738, 401.0955, 419.0986, 419.1269, 437.1009, 437.1199	7-O-Methylmangiferin
53	8.23	406.09	407.097	-0.8	245.0415, 257.0356, 287.0441, 287.0639, 407.1004, 407.1288	Lancerin
54	11.36	196.074	197.081	0.3	111.0429, 123.0420, 139.0372, 167.0310, 197.0808	3,4'-Dihydroxy-3'-methoxypropiophenone	Tan-Xiang
55	17.33	372.121	373.128	1.4	373.1287, 343.0801, 325.0715	5,7,3',4',5'-Pentamethoxyflavone	Ju-Hong
56	17.33	372.121	373.128	1.4	373.1287, 343.0801, 325.0715	Sinensetin
57	17.33	372.121	373.128	1.4	373.1287, 343.0801, 325.0715	Tangeretin
58	16.34	402.131	403.139	1.2	403.1394, 373.0908	Nobiletin
59	16.31	202.172	203.179	0.4	67.0534, 79.0522, 91.0537, 93.0694, 95.0842, 105.0688, 107.0845, 119.0850, 133.1008, 147.1183, 203.1788	alpha-Curcumene
60	16.31	202.172	203.179	0.4	67.0534, 91.0537, 93.0694, 119.0850, 133.1008, 147.1183, 203.1788	Calamenene
61	16.02	312.1	313.107	4.3	258.9118, 313.1451	5,7,4'-Trimethoxyflavone
62	15.68	470.194	471.201	1	425.1810, 425.2059, 471.2046	Limonin
63	15.67	194.131	195.138	0.3	67.0646, 81.0681, 81.0778, 84.9569, 84.9696, 93.0733, 95.0855, 97.1006, 119.0307, 135.0481, 163.0328, 163.0440, 194.9643, 195.0648, 195.0865, 195.1383	Carvyl acetate
64	10.84	514.22	515.228	-1.1	none	Nomilin
65	9.64	580.179	581.186	1	273.0755, 339.0873, 419.1337, 435.1257	Naringin
66	20	422.173	423.18	-0.4	311.0571, 367.1171, 423.1816	Isoangustone A	Gan-Cao
67	19.57	424.225	425.232	-0.9	189.0854, 189.0941, 191.1081, 221.1098, 221.1154, 301.0720, 313.0668, 313.0799, 313.1109, 369.1291, 369.1640, 425.2004, 425.2382, 425.3178, 425.3378, 425.3823	Licoricidin
68	19.54	424.189	425.196	-0.6	189.0916, 191.1066, 221.1222, 301.0995, 313.0596, 313.0747, 313.0873, 369.1194, 369.1382, 369.1650, 369.1853, 425.1888, 425.2232	Gancaonin E
69	19.54	424.189	425.196	-0.6	139.0430, 189.0916, 191.1066, 221.1222, 301.0995, 313.0596, 313.0747, 313.0873, 369.1194, 369.1382, 369.1650, 369.1853, 425.1888, 425.2232	Glisoflavanone
70	19.32	370.178	371.185	-0.3	69.0705, 123.0430, 149.0615, 167.0707, 235.1356, 303.1232, 315.1228, 371.1859	Glyasperin D
71	19.32	370.178	371.185	-0.3	69.0705, 123.0430, 149.0615, 167.0707, 181.0881, 235.1356, 303.1232, 315.1228, 371.1859	Kanzonol R
72	18.66	352.131	353.138	0.2	59.0316, 147.0795, 153.0520, 177.0552, 189.0863, 189.0981, 353.1399, 353.3400, 353.3487	Gancanin M
73	18.66	352.131	353.138	0.2	59.0316, 147.0795, 153.0520, 177.0552, 189.0863, 189.0981, 353.1399, 353.3400, 353.3487	Gancaonin A
74	18.66	352.131	353.138	0.2	147.0795, 189.0863, 189.0981, 353.1399, 353.3400, 353.3487	Gancaonin G
75	18.35	324.136	325.143	0.9	123.0449, 136.9253, 136.9372, 149.0544, 189.0927, 206.8910, 207.0204, 288.8847, 325.1194, 325.1394, 325.1574, 325.2906	Isobavachalcone
76	18.03	366.11	367.118	0.7	311.0586, 367.1179	Glycyrol
77	18.03	366.11	367.118	0.7	311.0586, 367.1179	Isoglycyrol
78	17.96	338.115	339.123	1.5	283.0612, 339.1240	Isowighteone
79	17.96	338.115	339.123	1.5	165.0150, 283.0612, 339.1240	Lupiwighteone
80	17.77	338.152	339.159	1	271.0939, 297.1447, 339.1614	4'-O-Methylglabridin
81	17.77	338.152	339.159	1	107.0498, 271.0939, 271.1137, 297.1447, 297.1610, 297.1787, 339.0987, 339.1614	Gancaonin X
82	17.67	354.11	355.118	1	299.0572, 355.1176	Gancaonin C
83	17.67	354.11	355.118	1	299.0572, 355.1176	Gancaonin L
84	17.67	354.11	355.118	1	299.0572, 355.1176	Gancaonin O
85	17.67	354.11	355.118	1	299.0572, 355.1176	Glycyrrhisoflavone
86	17.67	354.11	355.118	1	299.0572, 355.1176	Isolicoflavonol
87	17.67	354.11	355.118	1	299.0572, 355.1176	Licoflavonol
88	17.67	354.11	355.118	1	299.0572, 355.1176	Licoisoflavanone
89	17.16	354.147	355.154	0.7	153.0545, 299.0548, 299.0916, 355.1544	3'-Methoxyglabridin
90	17.16	354.147	355.154	0.7	153.0545, 299.0548, 299.0916, 355.1544	Gancaonin I
91	17.16	354.147	355.154	0.7	153.0545, 299.0548, 299.0916, 355.1544	Licobenzofuran
92	17.11	340.131	341.138	-1.4	71.0864, 165.0175, 285.0592, 285.0985, 304.8487, 322.8873, 323.1727, 324.9843, 340.8513, 340.8839, 341.1086, 341.1404, 341.1597	8-Prenylnaringenin
93	17.11	340.131	341.138	-1.4	71.0864, 165.0175, 285.0592, 285.0985, 304.8487, 322.8873, 323.1727, 324.9843, 340.8513, 340.8839, 341.1086, 341.1404, 341.1597	Licocoumarone
94	17.11	352.095	353.102	0.9	153.0169, 353.1016	Semilicoisoflavone B
95	17.06	356.162	357.17	0.6	123.0430, 165.0545, 121.1165, 301.1071, 357.1717	Glyasperin C
96	16.84	368.126	369.133	-0.1	285.0767, 313.0708, 369.1333	Gancaonin B
97	16.84	368.126	369.133	-0.1	285.0767, 313.0708, 369.1333	Gancaonin N
98	16.84	368.126	369.133	-0.1	285.0767, 313.0708, 369.1333	Glisoflavone
99	16.84	368.126	369.133	-0.1	285.0767, 313.0708, 369.1333	Glycycoumarin
100	16.84	368.126	369.133	-0.1	285.0767, 313.0708, 369.1333	Glycyrrhisoflavanone
101	16.84	368.126	369.133	-0.1	285.0767, 313.0708, 369.1333	Isoglycycoumarin
102	16.83	350.115	351.123	-0.2	265.0428, 265.0643, 295.0579, 351.1227	Glycyrrhizol B
103	15.35	342.11	343.118	0.9	285.0757, 343.1176	5,7,3',4'-Tetramethoxyflavone
104	14.89	470.34	471.347	0	471.346	Glycyrrhetinic acid
105	14.89	822.404	823.411	1.4	453.335	Glycyrrhizic acid
106	14.77	272.105	273.112	1.3	none	(3R)-Vestitol
107	14.7	268.074	269.081	0.4	269.08	Formononetin
108	14.24	838.399	839.406	2	469.3326, 487.3405, 645.3666, 839.4044	Licoricesaponin G2
109	13.21	270.089	271.096	0.5	107.0514, 121.0275, 229.0853, 229.1028, 271.0622, 271.0970	Echinatin
110	12.83	984.457	985.464	1.3	453.3324, 615.3876, 985.4667	Licoricesaponin A3
111	11.03	430.126	431.134	0.5	269.081	Isoononin
112	10.96	418.126	419.134	1.3	257.08	Isoliquiritin
113	10.96	418.126	419.134	1.3	257.08	Liquiritin
114	10.96	418.126	419.134	1.3	257.08	Neoisoliquiritigenin
115	10.96	418.126	419.134	1.3	137.0213, 147.0452, 257.0799, 419.1272	Neoliquiritin
116	10.73	562.169	563.176	0.7	269.0812, 563.1718	Glycyroside
117	10.16	302.079	303.086	0.5	145.0270, 153.0180, 177.0534, 303.0858	3,4,3',4'-Tetrahydroxy-2-methoxychalcone
118	10.16	272.068	273.076	0.8	none	Naringenin
119	8.94	256.074	257.081	1.5	257.0812, 147.0440, 137.0229	Isoliquiritigenin
120	8.94	256.074	257.081	1.5	257.0812, 147.0440, 137.0229	Liquiritigenin
121	8.78	192.042	193.05	0	none	Scopoletin
122	7.56	624.169	625.176	-0.9	487.1133, 487.1397, 505.1422, 589.1673, 607.1666, 625.1773	Isorhamnetin 3-O-rutinoside
123	7.22	594.158	595.166	-0.3	529.1369, 559.1474, 577.1863, 595.1628	Vicenin 2
