# Supplementary material for: ZiBuPiYin Recipe Prevented and Treated Cognitive Decline in ZDF Rats With Diabetes-Associated Cognitive Decline via Microbiota–Gut–Brain Axis Dialogue
Source: Front Cell Dev Biol. 2021 Aug 18;9:651517. doi: 10.3389/fcell.2021.651517 (PMC8416319; doi:10.3389/fcell.2021.651517)
Supplement: Supplementary file 8 [file Table_2.xlsx]

## Sheet: Sheet1
Supplementary Table 2 The chemical composition of ZBPYR in the negative ion mode
Serial number	Retention time (min)	Mass spectrum information				Chemical composition name	Herbal name
		Mass [M-H]	Calc. Mass	Error (Da)	Fragment peak
1	18.54	284.272	283.264	-0.4	283.265	Octadecanoic acid	Hong-Shen
2	17.19	256.24	255.233	0.3	255.233	n-Hexadecanoic acid
3	16.61	280.24	279.233	0.3	279.233	9,12-Octadecadienoic acid
4	16.18	456.36	455.353	-1.7	455.351	Oleanolic acid
5	16.05	622.444	621.437	0.6	621.3040, 621.4236, 621.4378, 621.4648	20(R)-Ginsenoside Rh2
6	15.57	128.12	127.113	0.5	none	Octanal
7	14.64	278.188	277.181	0.1	233.1898, 277.1807, 277.2144	Panaxytriol
8	14.29	766.487	765.479	1.8	765.48	Ginsenoside Rg5
9	14.29	766.487	765.479	1.8	765.48	Ginsenoside Rg6
10	14.29	766.487	765.479	1.8	765.48	Ginsenoside Rk1
11	13.21	620.429	619.422	2.3	none	Ginsenoside Rh4
12	13.21	620.429	619.422	2.3	none	Ginsenoside Rk3
13	11.9	1150.61	1149.61	2.6	none	Quinquenoside R1
14	11.86	638.439	637.432	0.9	475.3563, 475.3828, 637.4327	Ginsenoside F1
15	11.86	638.439	637.432	0.9	475.3563, 475.3828, 637.4327	Ginsenoside Rh1
16	11.75	784.497	783.49	1.2	783.495	20(R)-Ginsenoside Rg3
17	11.75	784.497	783.49	1.2	783.495	Ginsenoside F2
18	11.75	784.497	783.49	1.2	783.495	Ginsenoside Rg2
19	11.75	784.497	783.49	1.2	783.495	Ginsenoside Rg3
20	11.64	1078.59	1077.59	2.3	1077.59	Ginsenoside Rb2
21	11.64	1078.59	1077.59	2.3	1077.59	Ginsenoside Rb3
22	11.64	1078.59	1077.59	2.3	1077.59	Ginsenoside Rc
23	11.57	956.498	955.491	2.6	955.493	Chikusetsusaponin V
24	11.46	1108.6	1107.6	2.9	1107.6	Ginsenoside Rb1
25	11.24	800.492	799.485	0.4	799.487	Ginsenoside Rf
26	11.24	800.492	799.485	0.4	799.487	Ginsenoside Rg1
27	9.48	946.55	945.543	3.7	945.545	Ginsenoside Rd
28	9.48	946.55	945.543	3.7	945.545	Ginsenoside Re
29	9.48	946.55	945.543	3.7	945.545	Gypenoside XVII
30	9.4	116.084	115.076	-2.4	115.072	Caproic acid
31	7.73	610.153	609.146	0.8	609.146	Panasenoside
32	7.15	448.101	447.093	-0.1	none	Trifolin
33	0.82	342.116	341.109	0.9	59.0123, 71.0119, 89.0235, 101.0235, 119.0345, 161.0451, 179.0558, 221.0674, 295.1513, 341.1062, 341.1282	Maltose
34	0.82	342.116	341.109	0.9	59.0123, 71.0119, 89.0235, 101.0235, 119.0345, 161.0451, 179.0558, 221.0674, 295.1513, 341.1062, 341.1282	Sucrose
35	17.19	256.24	255.233	0.3	255.233	Palmitic acid	Shan-Yao
36	12.56	244.11	243.103	0.4	130.9659, 137.0600, 225.1495, 243.1020, 243.1599, 243.1744	Batatasin IV
37	11.41	270.053	269.046	-0.2	269.045	6,7-Dihydroxy-2-methoxy-1,4-phenanthrenedione
38	11.39	270.089	269.082	-0.5	269.0465, 269.0821	2,7-Dihydroxy-4,6-dimethoxyphenanthrene
39	3.41	267.097	266.089	-2.4	134.0474, 266.0897	Adenosine
40	16.18	456.36	455.353	-1.7	455.351	Trametenolic acid	Fu-Shen
41	15.35	200.178	199.17	0	199.169	Lauric acid
42	14.83	186.162	185.155	-2.8	185.0408, 185.1528	Undecanoic acid
43	14.69	484.355	483.348	1.5	none	3-Epidehydrotumulosic acid
44	14.69	484.355	483.348	1.5	none	Dehydrotumulosic acid
45	12.92	144.115	143.108	-2.6	143.107	Caprylic acid
46	7.09	480.163	479.156	0.2	none	Paeoniflorin	Bai-Shao
47	7.09	480.163	479.156	0.2	none	Paeonin B
48	6.15	122.037	121.029	0.4	93.0318, 121.0262	Benzoic acid
49	5.44	496.158	495.151	0.9	137.0231, 495.1495	Oxypaeoniflorin
50	13.67	338.115	337.108	-0.8	337.143	Methyl tanshinonate	Dan-Shen
51	13.42	296.105	295.098	-1.7	237.0912, 265.0867, 267.1054, 277.0845, 295.0976, 295.1507, 295.1933	Danshenxinkun A
52	0.84	154.027	153.019	3.3	none	Protocatechuic acid
53	0.82	552.127	551.12	3.4	none	Monomethyl lithospermate
54	0.82	494.121	493.114	0.9	none	Salvianolic acid A
55	0.82	718.153	717.146	3.4	none	Salvianolic acid E
56	11.75	302.079	301.072	0.7	301.073	Onjixanthone I	Yuan-Zhi
57	11.67	332.09	331.082	-1.1	180.9130, 301.0338, 331.0821, 331.1872, 331.2432	6-Hydroxy-1,2,3,7-tetramethoxyxanthone
58	11.64	680.377	679.37	1	455.3160, 679.3725	Tenuifolin
59	10	768.248	767.24	1.7	767.244	Tenuifoliside C
60	9.47	430.148	429.14	-0.2	224.9370, 248.9707, 255.0646, 255.0738, 267.0647, 292.8768, 292.9191, 429.0993, 429.1374, 429.1558, 429.1905	Polygalatenoside A
61	8.74	754.232	753.225	2.6	205.0505, 753.2289	3,6'-Disinapoyl sucrose
62	7.53	436.101	435.093	-0.9	135.0129, 162.9717, 230.8976, 255.0441, 255.0635, 271.0582, 273.0355, 273.0608, 313.0274, 315.0513, 315.0794, 345.0605, 435.0913, 435.1253	7-O-Methylmangiferin
63	7.52	568.143	567.136	1	567.138	Polygalaxanthone III
64	7.52	568.143	567.136	1	567.138	Polygalaxanthone XI
65	6.92	406.09	405.083	0.6	285.0393, 405.0834	Lancerin
66	19.15	220.183	219.175	0.9	none	alpha-Santalol	Tan-Xiang
67	14.84	402.131	401.124	-3.3	265.146	Nobiletin	Ju-Hong
68	10.14	120.058	119.05	-1	118.938	Benzeneacetaldehyde
69	8.36	580.179	579.172	1.2	271.0615, 579.1742	Naringin
70	15.22	406.178	405.171	-0.9	405.173	6,8-Diprenylgenistein	Gan-Cao
71	15.22	406.178	405.171	-0.9	405.173	Gancaonin Q
72	14.55	368.162	367.155	-1	337.1141, 367.1216, 367.1546	Kanzonol P
73	14.47	424.225	423.218	-2.6	193.0869, 423.1817, 423.2154	Licoricidin
74	14.46	424.189	423.181	0.4	193.0870, 229.0866, 423.1830, 423.2150	Gancaonin E
75	14.46	424.189	423.181	0.4	193.0870, 229.0866, 423.1830, 423.2150	Glisoflavanone
76	14.4	370.178	369.171	0.3	135.0445, 369.1688	Glyasperin D
77	14.4	370.178	369.171	0.3	135.0445, 369.1688	Kanzonol R
78	14.13	352.095	351.087	-0.8	351.087	Semilicoisoflavone B
79	13.91	324.136	323.129	0.1	135.0084, 175.0738, 186.9289, 187.1109, 254.8574, 254.9171, 322.8427, 323.1290, 323.2329	Isobavachalcone
80	13.69	366.11	365.103	-0.9	295.0247, 307.0232, 365.1028	Glycyrol
81	13.69	366.11	365.103	-0.9	295.0247, 307.0232, 365.1028	Isoglycyrol
82	13.67	338.115	337.108	-0.8	337.143	Isowighteone
83	13.67	338.115	337.108	-0.8	337.143	Lupiwighteone
84	13.59	382.142	381.134	-0.8	351.0897, 381.1344	Glycyrin
85	13.59	382.142	381.134	-0.8	323.0592, 351.0897, 365.1041, 381.1344	Kanzonol O
86	13.59	382.142	381.134	-0.8	351.0897, 381.1344	Licoricone
87	13.55	338.152	337.145	0.9	337.143	Gancaonin X
88	13.53	354.11	353.103	-0.1	353.103	Gancaonin C
89	13.53	354.11	353.103	-0.1	353.103	Gancaonin L
90	13.53	354.11	353.103	-0.1	353.103	Gancaonin O
91	13.53	354.11	353.103	-0.1	125.0236, 353.1028	Glycyrrhisoflavone
92	13.53	354.11	353.103	-0.1	125.0236, 353.1028	Isolicoflavonol
93	13.53	354.11	353.103	-0.1	353.103	Licoflavonol
94	13.53	354.11	353.103	-0.1	125.0236, 353.1028	Licoisoflavanone
95	13.22	356.162	355.155	-0.3	229.0859, 323.1314, 355.1198, 355.1532	Glyasperin C
96	13.21	372.157	371.15	-0.8	151.0371, 207.1009, 353.1434, 371.1486	Licoriphenone
97	13.19	356.126	355.119	0.8	none	Sigmoidin B
98	13.12	368.126	367.119	0.7	367.118	Gancaonin B
99	13.12	368.126	367.119	0.7	309.0404, 367.1185	Gancaonin N
100	13.12	368.126	367.119	0.7	309.0404, 367.1185	Glisoflavone
101	13.12	368.126	367.119	0.7	367.118	Glycycoumarin
102	13.12	368.126	367.119	0.7	309.0404, 367.1185	Glycyrrhisoflavanone
103	13.12	368.126	367.119	0.7	309.0404, 367.1185	Isoglycycoumarin
104	13.11	358.142	357.134	-1	109.0274, 118.9417, 189.0142, 247.0980, 357.1312	Glicophenone
105	12.53	822.404	821.397	2.1	821.399	Glycyrrhizic acid
106	12.5	470.34	469.332	1	469.3140, 469.3359	Glycyrrhetinic acid
107	12.34	272.105	271.098	0.9	none	(3R)-Vestitol
108	12.33	268.074	267.066	0.4	223.0410, 267.0663	Formononetin
109	11.39	270.089	269.082	-0.5	269.0465, 269.0821	Echinatin
110	11.38	272.068	271.061	-0.7	151.0030, 271.0604	Naringenin
111	10.14	256.074	255.066	0.1	91.0183, 119.0498, 135.0083, 255.0664	Isoliquiritigenin
112	10.14	256.074	255.066	0.1	91.0183, 119.0498, 135.0083, 255.0664	Liquiritigenin
113	8.42	624.169	623.162	0.7	315.0532, 577.1569, 623.1649	Isorhamnetin 3-O-rutinoside
114	7.86	418.126	417.119	1	none	Isoliquiritin
115	7.86	418.126	417.119	1	none	Liquiritin
116	7.86	418.126	417.119	1	none	Neoisoliquiritigenin
117	7.86	418.126	417.119	1	none	Neoliquiritin
118	7.79	550.169	549.161	1.3	549.162	Isoliquiritin apioside
119	7.79	550.169	549.161	1.3	549.162	Liquiritin apioside
120	7.09	594.158	593.151	-0.2	none	Vicenin 2
