# Supplementary material for: ZiBuPiYin Recipe Prevented and Treated Cognitive Decline in ZDF Rats With Diabetes-Associated Cognitive Decline via Microbiota–Gut–Brain Axis Dialogue
Source: Front Cell Dev Biol. 2021 Aug 18;9:651517. doi: 10.3389/fcell.2021.651517 (PMC8416319; doi:10.3389/fcell.2021.651517)
Supplement: Supplementary file 9 [file Table_3.xlsx]

## Sheet: Sheet1
Supplementary Table 3. Potential differential metabolites in intestine
Class	Metabolites	Identification	Formula	HMDBID	KEGG ID	VIP	FC (9w-Z/9w-L)	FC (9w-HZ/9w-Z)	FC (15w-Z/15w-L)	FC (15w-HZ/15w-Z)	Pathway
Amino acids	L-Aspartic acid	Aliphatic amino acid	C4H7NO4	HMDB0000191	C00049	1.21773	0.298625	0.0408995	1.0469	0.677936	Aspartate Metabolism
	L-Lysine		C6H14N2O2	HMDB0000182	C00047	1.20731	0.448519	0.328915	1.91662	0.947113	Lysine Degradation
	L-Isoleucine and L-Leucine		C12H26N2O4	HMDB0000172	C00407	1.18855	0.196626	0.462187	1.46732	0.602642	NA
	L-Glutamic acid		C5H9NO4	HMDB0000148	C00025	1.07159	0.899115	0.663983	2.59791	1.97888	Alanine Metabolism; Histidine Metabolism; Cysteine Metabolism
Fatty acids	Butyric acid	Short chain fatty acid	C4H8O2	HMDB0000039	C00246	1.19966	1.05704	0.23407	3.18077	2.87639	Butanoate metabolism; Metabolic pathways; Carbohydrate digestion and absorption; Protein digestion and absorption
	Valeric acid		C5H10O2	HMDB0000892	C00803	1.16415	0.0893272	0.780833	2.80161	2.64448	NA
	Acetic acid		C2H4O2	HMDB0000042	C00033	1.12272	0.943543	0.127713	2.64001	1.97771	Glycolysis / Gluconeogenesis; Taurine and hypotaurine metabolism; Phosphonate and phosphinate metabolism; Glycosaminoglycan biosynthesis - heparan sulfate / heparin; Pyruvate metabolism; Glyoxylate and dicarboxylate metabolism; Propanoate metabolism; C5-Branched dibasic acid metabolism; Methane metabolism; Carbon fixation pathways in prokaryotes; Zeatin biosynthesis; Sulfur metabolism; Metabolic …
	Propanoic acid		C3H6O2	HMDB0000237	C00163	1.0232	2.38197	0.648392	1.91552	1.23855	Propanoate metabolism; Ethylbenzene degradation; Nicotinate and nicotinamide metabolism; Metabolic pathways; Microbial metabolism in diverse environments; Degradation of aromatic compounds; Carbohydrate digestion and absorption; Protein digestion and absorption
	Isobutyric acid		C4H8O2	HMDB0001873	C02632	1.01675	0.164629	0.0255414	1.57855	1.57338	Metabolic pathways; Microbial metabolism in diverse environments; Degradation of aromatic compounds; Protein digestion and absorption
