# Supplementary material for: ZiBuPiYin Recipe Prevented and Treated Cognitive Decline in ZDF Rats With Diabetes-Associated Cognitive Decline via Microbiota–Gut–Brain Axis Dialogue
Source: Front Cell Dev Biol. 2021 Aug 18;9:651517. doi: 10.3389/fcell.2021.651517 (PMC8416319; doi:10.3389/fcell.2021.651517)
Supplement: Supplementary file 10 [file Table_4.xlsx]

## Sheet: Sheet1
Supplementary Table 4. Potential differential metabolites in hippocampus
Class	Metabolites	Identification	Formula	HMDBID	KEGG ID	VIP	FC (15w-Z/15w-L)	FC (15w-HZ/15w-Z)	Pathway
Amino acids	L-Glutamic acid	Aliphatic amino acid	C5H9NO4	HMDB0000148	C00025	1.4786	1.00255	0.600016	Alanine Metabolism;Histidine Metabolism;Cysteine Metabolism
	L-Alanine		C3H7NO2	HMDB0000161	C00041	1.14985	0.583633	1.53572	Alanine, aspartate and glutamate metabolism; Cysteine and methionine metabolism; Taurine and hypotaurine metabolism; Selenocompound metabolism; D-Alanine metabolism; Carbon fixation in photosynthetic organisms; Aminoacyl-tRNA biosynthesis; Biosynthesis of plant secondary metabolites; Metabolic pathways; Microbial metabolism in diverse environments; Carbon metabolism; Biosynthesis of amino acids; …
Fatty acids	2-Hydroxy-3-methylbutyric acid	Short chain fatty acid	C5H10O3	HMDB0000407	NA	2.17029	1.72893	2.5118	NA
	Linoleic acid	Unsaturated fatty acid	C18H32O2	HMDB0000673	C01595	2.072	2.05794	1.62037	Linoleic acid metabolism; Biosynthesis of unsaturated fatty acids; Biosynthesis of plant secondary metabolites; Metabolic pathways
	Docosapentaenoic acid 22n-6		C22H34O2	HMDB0006528	C16513	1.80081	3.37078	1.3625	Biosynthesis of unsaturated fatty acids
	8,11,14-Eicosatrienoic acid		C20H34O2	HMDB0002925	C03242	1.51764	2.36969	1.45956	Linoleic acid metabolism; Biosynthesis of unsaturated fatty acids; Metabolic pathways
Organic acids	2-Hydroxybutyric acid	Aliphatic organic acids	C4H8O3	HMDB0000008	C05984	1.69723	1.20711	1.16548	Propanoate metabolism
	Alpha-ketoisovaleric acid		C5H8O3	HMDB0000019	C00141	1.04714	1.06229	0.302932	Valine, Leucine and Isoleucine Degradation
